# Supplementary material for: Evolution of piggyBac Transposons in Apoidea
Source: Insects. 2023 Apr 21;14(4):402. doi: 10.3390/insects14040402 (PMC10140906; doi:10.3390/insects14040402)
Supplement: Supplementary file 1 [file insects-14-00402-s001.zip]

Archive with 5 entries (4 files):
- insects-2306951-supplementary/
- insects-2306951-supplementary/Figure S1.pdf
- insects-2306951-supplementary/Figure S2.pdf
- insects-2306951-supplementary/Figure S3.pdf
- insects-2306951-supplementary/Table S1.pdf
